# Supplementary material for: Characterization of Microbial Carbon Metabolism in Karst Soils from Citrus Orchards and Analysis of Its Environmental Drivers
Source: Microorganisms. 2025 Jan 25;13(2):267. doi: 10.3390/microorganisms13020267 (PMC11857600; doi:10.3390/microorganisms13020267)
Supplement: Supplementary file 1 [file microorganisms-13-00267-s001.zip]

Archive with 1 entries (1 files):
- microorganisms-3419924-supplementary.pdf
